# Supplementary material for: Isotopic evolution of planetary crusts by hypervelocity impacts evidenced by Fe in microtektites
Source: Nat Commun. 2021 Sep 22;12:5646. doi: 10.1038/s41467-021-25819-6 (PMC8458397; doi:10.1038/s41467-021-25819-6)
Supplement: Supplementary file 4 — Source Data 1 [file 41467_2021_25819_MOESM4_ESM.xlsx]

## Sheet: compilation
Spherule name	Location	Region	Source of petrographic and elemental data	Type	UTM x	UTM y	Diameter, um	Flight distance, km	spot size, µm	Frequency, Hz	Number of replicate analyses	δ56/54Fe	1SD	δ57/54Fe	1SD	Na2O, wt%	MgO, wt%	Al2O3, wt%	SiO2, wt%	K2O, wt%	CaO, wt%	Sc, ppm	TiO2, wt%	Ti, ppm	V, ppm	Cr, ppm	MnO, wt%	FeO, wt%	Co, ppm	Ni, ppm	Cu, ppm	Zn, ppm	Ga, ppm	Ge, ppm	As, ppm	Rb, ppm	Sr, ppm	Y, ppm	Zr, ppm	Nb, ppm	Mo, ppm	Sn, ppm	Sb, ppm	Cd, ppm	Cs, ppm	Ba, ppm	La, ppm	Ce, ppm	Pr, ppm
SRM#1	Widerøefjellet	Sør Rondane Mts, Antarctica	Soens et al. 2019	Normal	23.3	-72.0747	600	11900	25	25	3	0.773502	0.0714532	1.20763	0.164214	0.284937	3.36288	19.0262	66.3861	0.976998	3.95445	18.7771	1.0086		33.6104	71.0631	0.105662	4.88439	4.9287	6.3863	0.696871	1.39921	1.86385	0.174727	0.522431	39.6941	217.237	39.0644	362.401	25.6372	0.121487	0.198258	0.323009		2.3242	548.85	57.2766	107.483	13.2098
SRM#2	Widerøefjellet	Sør Rondane Mts, Antarctica	Soens et al. 2019	Normal	23.3	-72.0747	600	11900	25	20	3	1.9958	0.0643144	3.06608	0.160407	0.383569	2.95483	16.9007	69.9666	1.10282	3.27844	16.9796	0.95721		49.5401	43.0521	0.0965215	4.33385	5.34456	7.30461	0.454123	2.09084	3.73091	0.29334	0.901401	54.3529	187.205	32.2812	268.201	18.9211	0.310551	0.222497	0.217373		5.37395	485.626	49.2953	94.5756	10.9194
SRM#3	Widerøefjellet	Sør Rondane Mts, Antarctica	Soens et al. 2019	Normal	23.3	-72.0747	600	11900	25	25	3	1.03823	0.0886562	1.52419	0.101152	0.37282	3.20533	17.859	68.4106	1.08445	3.56146	19.1717	0.938441		31.928	53.519	0.0934121	4.46345	4.69725	7.48986	0.228422	<LOD	1.39976	0.111428	0.452828	45.3928	202.964	36.1104	300.87	24.0619	0.204204	<LOD	0.303494		3.00556	566.686	53.9711	101.826	11.7279
SRM#4	Widerøefjellet	Sør Rondane Mts, Antarctica	Soens et al. 2019	Normal	23.3	-72.0747	300	11900	25	20	3	1.91336	0.0480893	2.98541	0.181292	0.3931	3.67824	18.1862	66.9264	0.881468	4.50328	18.0848	1.10224		27.9055	55.4464	0.0986701	4.22196	2.56849	6.53719	1.00283	1.98966	1.44581	<LOD	0.642437	29.2623	236.866	38.5258	329.346	23.7152	<LOD	0.114184	0.19343		1.80216	615.848	52.2729	103.21	13.3272
SRM#5	Widerøefjellet	Sør Rondane Mts, Antarctica	Soens et al. 2019	Normal	23.3	-72.0747	300	11900	25	25	3	2.18603	0.0856327	3.1503	0.210428	0.373668	3.40428	19.3642	67.2611	0.823728	3.5681	19.3613	0.975249		19.1723	25.0782	0.108818	4.11548	3.06463	1.66721	0.269077	2.20646	1.44403	0.212954	0.275364	27.8785	234.227	39.8221	362.644	22.3244	0.160429	0.181189	0.0973053		2.0864	603.401	57.53	102.882	11.9964
SRM#6	Widerøefjellet	Sør Rondane Mts, Antarctica	Soens et al. 2019	Normal	23.3	-72.0747	300	11900	25	25	3	1.02461	0.109876	1.57866	0.187073	0.407688	3.83913	20.1145	65.2022	0.951739	3.82638	18.2414	1.05322		27.4122	80.1553	0.106988	4.48802	4.31115	4.46079	0.402976	2.37035	1.72659	0.243654	0.692711	32.8783	225.433	40.431	368.701	24.1983	<LOD	0.0650727	0.110432		2.07395	628.586	57.5923	111.293	14.0335
SRM#7	Widerøefjellet	Sør Rondane Mts, Antarctica	Soens et al. 2019	Normal	23.3	-72.0747	300	11900	25	25	3	1.72105	0.0601041	2.67909	0.0898026	0.37456	3.12893	18.4179	68.2351	0.951773	3.31631	19.9776	0.928452		33.1417	47.481	0.101642	4.53874	4.93065	2.8096	0.614674	2.17117	1.55465	0.127879	0.629585	42.2307	208.39	36.8331	310.758	25.0276	0.269065	<LOD	0.10211		3.3706	557.386	56.0326	103.088	12.1664
4.6	Frontier Mt	Transantarctic Mts, Antarctica	Folco et al. 2008, 2009, 2010	High-Mg	160.201	-72.589	212	11200	25	25	3	-0.237615	0.075	-0.331806	0.125	0.24	11.9	15.7	61.1	0.37	5.16	19.9	0.97		46.2	658.9		4.39	7.93	26.32		<LOD				5.88	243	33.1	327	22.6					0.237	521	48.9	94	11
20.3	Miller Butte	Transantarctic Mts, Antarctica	Folco et al. 2008, 2009, 2010	High-Mg	160.119	-72.4232	258	11190	25	23	3	1.04531	0.075	1.68095	0.125	0.21	13.4	16.4	59	0.31	4.86	20	0.93		38.5	560.9		5.07	6.6	17.8		3.33				4.34	215	35.6	335	22.4					0.162	484	49.9	96	10.8
20.14	Miller Butte	Transantarctic Mts, Antarctica	Folco et al. 2008, 2009, 2010	High-Mg	160.119	-72.4232	274	11190	25	25	3	1.13098	0.075	1.73796	0.125	0.2	10.7	17.1	60.4	0.21	5.39	20.1	1.06		31.6	375		4.95	4	3.2		4.2				5.3	236	39.2	383	23.4					0.294	483	53.1	101	11.9
23.01	Mistake Peak	Transantarctic Mts, Antarctica	Folco et al. 2008, 2009, 2010	Normal	160.233	-77.4333	480	11540	30	25	3	0.586513	0.0499595	0.815926	0.0972882	0.31	2.44	14.8	73.4	1.08	3.42		0.86					3.52
20.17	Miller Butte	Transantarctic Mts, Antarctica	Folco et al. 2008, 2009, 2010	Normal	160.119	-72.4232	326	11190	25	25	3	1.23701	0.0741381	1.91574	0.109128	0.38	2.91	17	69.2	1.29	3.4		1.02					4.04
7.04	Pian delle Tectiti	Transantarctic Mts, Antarctica	Folco et al. 2008, 2009, 2010	Normal	162.24	-74.1836	504	11350	30	25	3	0.748019	0.0605356	1.1365	0.0935533	0.33	3.38	17.7	68.1	1.08	3.97		1					4.24
#1-1	Larkman Nunatak	Larkman Nunatak, Antarctica	Genge et. al 2018, this work	Normal, low Fe	179.377	-85.76	451.562	12200	35	31	3	1.5336	0.188535	2.20713	0.285718	0.194908	4.98578	25.8585	58.8563	0.562024	5.43551		1.05142	6255.45		48.8424	0.116861	3.9817	2.21897	1.82705	0.275661	0.252372				14.3437	297.404	49.3893	350.267						0.813986	567.036	59.2781	134.963	13.5813
#2-1	Larkman Nunatak	Larkman Nunatak, Antarctica	Genge et. al 2018, this work	Normal, low Fe	179.377	-85.76	290.007	12200	30	32	2	0.907775	0.0913894	1.21441	0.206032	0.245626	6.29013	20.482	64.069	0.61702	3.72449		0.947634	5637.97		190.734	0.106626	4.442	3.88981	2.77107	0.264357	0.269795				12.412	165.393	39.8886	394.373					0.0474755	0.514846	453.678	56.549	105.304	10.719
#2-2	Larkman Nunatak	Larkman Nunatak, Antarctica	Genge et. al 2018, this work	Normal, low Fe	179.377	-85.76	254.524	12200	35	28	2	0.729706	0.0774257	1.16857	0.19306	0.235597	6.04549	21.9995	62.674	0.455407	4.41921		0.894967	5324.62		135.03	0.0961796	4.05214	2.62778	3.80814	0.340466	0.0837675				10.4779	212.672	46.1884	345.651						0.468405	521.442	57.13	119.614	11.096
#3-1	Larkman Nunatak	Larkman Nunatak, Antarctica	Genge et. al 2018, this work	Normal, low Fe	179.377	-85.76	219.528	12200	30	32	2	0.321239	0.0668109	0.434766	0.269439	0.315683	4.42441	19.4103	67.3374	0.603068	4.1549		0.927496	5518.16		209.241	0.0897222	3.62753	2.52988	3.10497	0.214974	0.489753				11.3144	151.413	38.1619	276.106					0.0264733	0.578943	421.194	42.1508	86.7753	10.3952
#3-2	Larkman Nunatak	Larkman Nunatak, Antarctica	Genge et. al 2018, this work	High-Mg, low Fe	179.377	-85.76	143.501	12200	30	32	2	-0.301146	0.212996	-0.419251	0.355628	0.240427	11.126	18.8292	60.631	0.246613	5.18584		0.699263	4160.28		536.299	0.0821306	3.56609	5.53617	18.7092	0.40506	0.280257				4.00267	198.856	70.6194	424.044					0.0726218	0.159435	452.03	42.7318	90.9373	10.083
ODP#1	ODP 768B	Indian Ocean	Glass et al. 2004	Normal	121.22	8	350	2350	25	20	3	-0.463731	0.0543445	-0.641848	0.0868038	1.37085	2.57748	18.9969	64.547	3.1904	2.39962	18.589	0.822788		121.007	100.058	0.0971688	5.83769	17.6518	504.667	12.3939	7.26386	13.1956	0.722462	1.00863	172.955	128.065	29.8759	223.298	21.3358	0.516917	0.702684	0.984302		13.1177	488.034	47.2105	92.1154	10.5814
ODP#3	ODP 768B	Indian Ocean	Glass et al. 2004	Normal	121.22	8	500	2350	25	20	3	-0.286416	0.0694473	-0.407038	0.0393507	1.29832	2.71622	19.6359	63.2381	3.41392	2.23291	21.3917	0.888889		111.672	111.145	0.0884323	6.45593	16.2392	23.7283	8.65352	2.73709	5.19407	0.62189	0.783699	172.972	136.132	31.4638	204.391	23.324	0.457668	0.262608	0.552442		11.9175	435.733	48.2677	95.3568	11.3017
ODP#4	ODP 768B	Indian Ocean	Glass et al. 2004	Normal	121.22	8		2350	25	20	3	-0.231604	0.0454263	-0.310973	0.0275084	1.19475	2.68525	18.0892	64.6103	3.3854	2.33022	20.5709	0.89212		132.586	114.376	0.0900594	6.61859	17.623	49.4029	9.41029	12.4873	18.3978	0.474518	0.989967	166.474	134.004	29.0657	202.825	21.0114	0.735815	1.56115	0.997081		14.3052	484.083	49.5222	92.4401	11.6156
17	ODP 769A	Sulu Sea	Glass et al. 2004	Intermediate	121.22	8.79		2300	20	25	3	0.594791	0.075	0.950088	0.125													8.29
15	ODP 769A	Sulu Sea	Glass et al. 2004	Normal	121.22	8.79	225	2300	25	20	3	-0.27049	0.075	-0.369537	0.125	0.7595	3.3314	18.4903	63.8659	2.86758	2.14964		0.93672				<LOD	6.8096
38	ODP 1144A	South China Sea	Folco et al. 2008, 2009, 2010	Normal	117.42	20.05	360	1300	25	25	3	0.075442	0.0265988	0.1322	0.0531976	0.93828	2.90934	18.6354	62.7662	2.94276	2.91998		0.96526				<LOD	6.47028
37	ODP 1144A	South China Sea	Folco et al. 2008, 2009, 2010	Normal	117.42	20.05	410	1300	25	20	3	0.0246719	0.0566453	0.0154089	0.0819613	1.09702	2.8482	18.7829	63.8777	3.02968	2.5349		0.98866				<LOD	6.44238
36	ODP 1144A	South China Sea	Folco et al. 2008, 2009, 2010	Normal	117.42	20.05	350	1300	25	25	3	0.294166	0.0711901	0.485799	0.095661	0.97834	2.93696	19.314	62.7703	3	2.73752		0.9606				0.1228	6.1629
35	ODP 1144A	South China Sea	Folco et al. 2008, 2009, 2010	Normal	117.42	20.05	500	1300	25	20	3	-0.0361121	0.0213455	-0.0478364	0.0653885	1.09428	2.7744	18.9052	63.4792	3.06644	2.69636		0.98248				<LOD	6.42968
137-12	V19-153	Easthern North Indian Ocean	Glass et al. 2004, this work	High-Mg	102.119	-8.8433	125	3500	20	25	3	-2.45458	0.0782908	-3.53519	0.119824	0.194757	16.3664	12.1558	62.0801	0.194927	2.77785		0.989406	5886.49		1375.34	0.121966	5.93138	14.633	21.6342	6.84812	5.87135				4.62108	114.156	29.0469	298.675					3.99212	0.181551	375.132	35.8063	82.7334	9.72774
137-11	V19-153	Easthern North Indian Ocean	Glass et al. 2004, this work	Normal	102.119	-8.8433	280	3500	25	25	3	-0.306462	0.0690819	-0.432493	0.112987	1.23742	2.18173	13.0607	72.4348	2.57959	3.78963		0.523711	3115.83		82.1276	0.100163	4.60408	11.6238	26.2152	1.68403	42.9441				93.9063	120.734	30.7508	241.372					0.0153237	5.87026	271.154	30.3773	64.4681	7.66059
137-10	V19-153	Easthern North Indian Ocean	Glass et al. 2004, this work	Normal	102.119	-8.8433	170	3500	25	25	3	-0.17407	0.185819	-0.275365	0.176054	1.27768	2.83056	14.7493	72.017	2.47534	2.18482		0.596992	3551.81		225.959	0.0755371	4.35654	14.4399	120.248	7.0896	2.70135				70.79	74.4174	25.3401	174.318					0.00843021	3.00056	284.013	26.5193	53.5883	7.05183
137-9	V19-153	Easthern North Indian Ocean	Glass et al. 2004, this work	Normal	102.119	-8.8433	135	3500	25	25	3	-0.188778	0.0906034	-0.327577	0.122366	1.48905	3.58972	13.5453	70.7456	2.78363	2.11708		0.882624	5251.19		397.982	0.101293	5.58215	17.2576	150.449	12.773	11.1795				78.8478	120.645	32.2383	274.323						2.85895	332.966	37.878	77.4646	9.29478
137-8	V19-153	Easthern North Indian Ocean	Glass et al. 2004, this work	High-Mg	102.119	-8.8433	140	3500	20	25	3	-2.84676	0.117754	-4.14352	0.165839	0.226557	15.8848	16.1568	56.263	0.238196	3.21661		0.760722	4525.93		1591.11	0.155384	7.63493	28.0679	43.1901	0.2677	0.441487				4.27909	116.151	33.6639	249.324					0.0309059	0.167787	509.641	35.7308	89.599	9.01179
137-7	V19-153	Easthern North Indian Ocean	Glass et al. 2004, this work	High-Mg	102.119	-8.8433	160	3500	30	25	3	-1.40393	0.0912538	-1.93793	0.141862	0.0951532	18.5245	15.24	57.3056	0.0572452	3.45222		0.784194	4665.57		1121.62	0.111242	5.05455	11.2832	36.5275	0.46796	0.639378				2.38284	123.063	34.5464	350.918						0.0637984	369.051	40.6187	79.525	9.72506
137-6	V16-76	Western Indian Ocean	Glass et al. 2004, this work	Transitional	59.8933	-25.1433	140	7150	30	30	3	-0.116005	0.287668	-0.226315	0.177715	0.202656	7.9138	22.7052	61.0728	0.304052	4.36065		1.009	6003.06		387.373	0.0767629	3.30541	3.29042	7.46752	0.471824	0.903141				6.51609	155.198	41.9182	374.446					0.0620394	0.316994	429.409	50.1912	88.7646	11.3258
137-5	V16-76	Western Indian Ocean	Glass et al. 2004, this work	Normal	59.8933	-25.1433	120	7150	30	30	3	-0.93353	0.236946	-1.63479	0.284714	0.644952	3.22892	13.7101	74.2819	1.44701	2.84632		0.756426	4500.37		179.629	0.0800463	3.72821	4.1491	4.38602	5.94867	18.2005				41.4181	121.404	36.3045	260.873					0.0075908	2.20119	325.683	39.2213	65.2874	8.5464
137-4	RC9-143	Indian Ocean South of Australia	Glass et al. 2004, this work	Normal	114.125	-41.356	120	7150	20	25	3	-0.492629	0.331323	-0.635441	0.24224	0.757013	8.73844	9.20261	68.2221	1.00661	2.7374		0.472902	2813.54		1294.61	0.160875	9.01009	28.362	100.394	0.488621	1.69808				19.125	91.2464	21.5715	196.369					0.096841	0.708072	235.406	25.6149	57.709	5.4275
137-2	RC9-143	Indian Ocean South of Australia	Glass et al. 2004, this work	Normal	114.125	-41.356	125	7150	25	20	3	-0.951259	0.0736907	-1.38916	0.112402	0.63144	6.81251	12.0424	70.1266	1.07875	3.36328		0.685082	4075.91		823.403	0.107448	5.70517	14.5447	62.7113	0.298347	0.922468				27.6568	125.026	28.5515	255.259					0.0714397	1.40224	300.54	32.5725	67.1585	7.64024
137-1	RC9-143	Indian Ocean South of Australia	Glass et al. 2004, this work	Normal	114.125	-41.356	160	7150	25	20	3	0.0845576	0.0883356	0.120068	0.104439	0.81368	5.19192	10.2112	73.9325	1.67402	2.35334		0.778602	4632.31		546.771	0.112321	5.64098	27.478	102.765	0.543004	0.345091				49.3861	91.5128	30.1832	266.608					0.0615028	2.57818	304.081	33.4539	61.6908	7.57215
197-1	V20-138	Philippine Sea	Glass et al. 2004, this work	Intermediate	135.55	28.8687	100	3200	25	20	3	-0.501177	0.090523	-0.643466	0.172202	0.487392	10.1167	12.3882	68.3598	0.537158	2.88611		0.849872	5056.33		788.212	0.117451	4.95042	7.09645	13.8937	3.5254	27.1895				11.7637	109.316	26.8289	249.589					0.687003	0.407216	308.721	29.6969	81.4168	8.4221
197-2	V20-138	Philippine Sea	Glass et al. 2004, this work	Normal	135.55	28.8687	110	3200	25	20	3	-0.213193	0.110065	-0.471817	0.18584	1.52051	1.97421	13.2851	73.9714	2.75571	1.58596		0.736665	4382.8		229.315	0.104482	4.77691	11.9785	109.318	30.8218	143.647				108.827	2220.85	53.2491	1167.42					1.63365	1.48583	1932.9	64.2827	102.515	15.2066
197-3	V20-138	Philippine Sea	Glass et al. 2004, this work	Normal	135.55	28.8687	90	3200	25	20	3	-0.567859	0.0775493	-0.869511	0.142772	1.25343	2.95844	6.82771	80.4574	2.92188	0.980048		0.419192	2493.99		123.877	0.0859156	4.48921	16.2835	120.348	3.62762	17.6554				97.7273	51.2625	15.9569	142.381					5.09574	8.53867	182.686	16.165	45.6814	3.56246
197-4	V20-138	Philippine Sea	Glass et al. 2004, this work	Normal	135.55	28.8687	60	3200	35	35	3	-0.0629588	0.293309	0.128961	0.410187	0.622496	1.33093	10.3587	83.0961	1.91476	1.10131		0.209981	1249.28		40.5046	0.0389907	1.53007	1.72737	20.7916	65.3347	20.9048				13.2529	263.558	6.45795	126.49					2.10218	0.173746	234.82	7.99234	11.2237	1.51925
197-5	V20-138	Philippine Sea	Glass et al. 2004, this work	Normal	135.55	28.8687	80	3200	30	35	3	0.600597	0.160685	1.09699	0.408182	14.5784	4.14015	1.0995	73.8079	0.400073	5.88792		0.0410485	244.219		11.9867	0.00616122	1.84	0.665911	5.13369	0.904504	6.92638				5.00081	105.431	2.58526	52.2108					0.00706824	0.0702414	97.0832	2.74797	5.04931	0.610908
197-6	V20-138	Philippine Sea	Glass et al. 2004, this work	Normal	135.55	28.8687	110	3200	30	35	3	-1.10886	0.168634	-1.41795	0.323689	0.572203	0.894061	7.8167	86.6762	1.82459	0.792914		0.151786	903.053		39.973	0.0307376	1.38854	3.07525	22.0814	4.50375	36.7268				21.0316	506.307	10.2878	249.559					0.603769	0.271465	447.816	12.2189	20.3728	2.78316
463-3	V20-138	Philippine Sea	Glass et al. 2004, this work	Normal	135.55	28.8687	110	3200	20	25	3	-2.60592	0.0830055	-3.77328	0.135215	1.20387	5.44983	10.9042	70.9383	1.90737	2.4847		0.432895	2575.52		221.202	0.133038	6.91838	20.349	140.1	34.4153	28.1334				37.9249	150.01	17.181	173.11					13.9495	1.09097	267.668	19.0115	52.1186	4.35968
463-4	V20-138	Philippine Sea	Glass et al. 2004, this work	Normal	135.55	28.8687	80	3200	25	20	3	-1.3821	0.11216	-1.97766	0.199674	0.850955	5.65748	10.4485	74.3191	1.20152	2.46194		0.46287	2753.86		492.584	0.106739	4.89511	10.293	62.1437	48.1949	37.3439				38.4437	406.383	25.6857	314.101					97.8736	0.645661	471.507	20.0097	45.2789	3.96948
463-5	V20-138	Philippine Sea	Glass et al. 2004, this work	Normal	135.55	28.8687	80	3200	25	25	3	-1.85589	0.0796143	-2.75019	0.179674	1.57155	6.40844	14.2263	68.3606	1.18371	3.77141		0.615595	3662.49		481.495	0.0991098	4.25853	10.1612	21.0809	35.3533	38.5251				237.784	366.561	19.7153	279.48					28.0398	0.651303	491.941	20.0387	45.1765	5.37552
188-3	V28-238	Western Equatorial Pacific	Glass et al. 2004, this work	Normal	160.475	1.0187	200	6500			3	-0.67721	0.0800257	-1.14666	0.141519	1.33366	3.15481	23.2739	60.955	2.18778	3.2919		0.966198	5748.41		89.7994	0.12654	5.66227	19.4383	49.3374	16.7554	30.7726				64.3957	180.117	54.5382	373.371					0.0605147	2.63742	555.13	64.2151	108.034	13.5772
PMJ-20	Paracale	Philippinite	This work	Macroscopic	122.759	14.2237		2100	25	25	3	-0.0916015	0.0754105	-0.150214	0.094608
FT-598	Ubon Ratchathani	Moung Nong type	This work	Macroscopic	105.125	15.2036		790	25	25	3	0.00080458	0.0635475	0.0285513	0.0528168
FT-118	Muang Loei	Moung Nong type	This work	Macroscopic	101.708	17.4396		620	25	20	3	0.0217171	0.044036	0.0361965	0.056274	1.63544	2.12596	13.8535	71.2032	2.71122	2.5852	13.332	0.85776		100.619	85.9166	0.0901573	4.79376	13.5527	32.0026	17.0037	83.217	19.1136	1.74241	9.48572	141.939	133.618	29.7995	257.445	19.215	0.524758	3.7924	0.643876		9.24106	415.475	40.3819	84.3905	9.10132
TI8A	Khorat Plateau	Tumbled Indochinite	This work	Macroscopic	102.837	15.5006		770	25	25	3	-0.0186597	0.0279692	-0.041936	0.0395191	1.19081	1.99916	12.6882	74.5145	2.2312	2.18061	12.694	0.807279		67.4783	65.6336	0.0858497	4.28047	10.4111	11.7665	0.427274	0.817007	4.3166	0.235634	0.377699	100.889	135.717	29.5134	274.587	18.8008	<LOD	0.0920082	0.0469739		5.82069	406.096	38.323	79.7548	8.94647
TI8B	Khorat Plateau	Tumbled Indochinite	This work	Macroscopic	102.837	15.5006		770	25	30	3	-0.0157899	0.0293496	-0.0167086	0.0401515	1.1877	1.19072	8.96714	81.2975	2.27329	0.996417	8.67223	0.565158		62.9746	59.7498	0.116518	3.32327	10.5299	23.6783	10.0661	53.4776	12.521	1.28628	4.07735	105.107	100.638	22.8036	200.338	14.4395	0.401713	2.50624	0.703444		5.4619	368.857	29.1849	60.3579	6.55034
JAV-32	Sangiran	Javanite	This work	Macroscopic	110.826	-7.4523		3380	20	30	3	-0.120236	0.024233	-0.163036	0.0397062	1.25673	2.82281	10.3473	75.6053	2.22443	2.01478	10.9444	0.652248		76.4342	301.294	0.0942156	4.86396	33.0922	385.158	2.67373	12.5326	9.52031	0.345126	1.52181	108.047	129.584	24.5032	233.445	16.7136	0.133976	0.718748	0.229447		6.02864	366.018	32.6573	68.9955	7.13167
MA-142	Australia, not specified	Australite flanged button	This work	Macroscopic	133.976	-23.1852		6000	25	25	3	-0.29866	0.09	-0.432032	0.0956563
MA-142	Australia, not specified	Australite flanged button	This work	Macroscopic	133.976	-23.1852		6000	25	25	3	-0.031788	0.0456876	-0.0490841	0.0698892	1.10461	1.68292	10.0704	76.392	2.18674	3.97384	9.61511	0.631826		67.622	66.89	0.0992344	3.79737	11.0504	22.3324	2.0222	14.4119	10.5158	0.353268	0.662975	103.383	231.782	23.777	250.814	15.8192	0.221957	0.911961	0.343366		5.53926	360.117	32.4673	68.3655	7.46064
Philippinite VUB	Philippines	Philippinite	Goderis et al. 2017	Macroscopic	122.759	14.2237		2100	25	25	3	-0.0657069	0.0347518	-0.0957514	0.10141	1.54193	2.17159	13.098	71.5852	2.63512	3.17128	13.067	0.845222		97.4889	94.9299	0.0933851	4.75531	13.8234	33.9277	3.48208	15.213	14.9712	0.396717	0.826533	133.519	167.495	31.3829	312.243	19.3397	0.116715	1.06346	0.353294		8.28651	407.038	42.1241	83.9138	9.17439
JAV1.1	Kaliosso	Javanite	Goderis et al. 2017	Macroscopic	110.789	-7.4721		3380	20	30	3	-0.276161	0.0291965	-0.414406	0.06
JAV1.5	Kaliosso	Javanite	Goderis et al. 2017	Macroscopic	110.789	-7.4721		3380	20	30	3	-0.184854	0.054281	-0.272483	0.1		2.49535				2.34475	13.2469	0.728131		76.7435	192.521		4.97717	24.8406	168.201	21.8375	45.7992	10.9655	1.4619		103.96	152.201	27.6092	286.638	14.8695						381.477	33.7867	72.759	7.49933
JAV1.8	Kaliosso	Javanite	Goderis et al. 2017	Macroscopic	110.789	-7.4721		3380	20	30	3	0.136697	0.0430576	0.258791	0.17		3.80202				2.34172	12.4707	0.689329		66.6531	336.377		6.01956	41.6155	336.139	9.69895	40.4993	6.24645	1.32631		83.058	140.483	25.3018	267.121	13.4925						365.523	31.0758	66.8819	7.08022
JAV0.9	Kaliosso	Javanite	Goderis et al. 2017	Macroscopic	110.789	-7.4721		3380	20	30	3	-0.190585	0.0398783	-0.24768	0.09		2.87873				2.5228	10.9219	0.720118		82.2961	263.925		5.7712	38.0984	379.552	73.351	74.3009	10.3541	1.38302		110.584	154.1	28.5401	303.834	14.5687						400.327	34.4158	74.9124	7.62766
Saigon BT-2	Saigon	Indochinite	Goderis et al. 2017	Macroscopic	106.72	10.7391		1300	20	30	3	-0.220313	0.0212055	-0.391711	0.12		2.17424				1.66491	11.7562	0.753613		85.03	148.401		5.33093	23.9458	150.568	5.03529	52.3274	10.1093	2.21918		146.553	133.088	29.8789	317.502	20.96						477.544	44.3385	100.59	10.4294
[truncated: 16 more columns]
